# Supplementary material for: Neuro-Inflammatory and Behavioral Changes Are Selectively Reversed by Sceletium tortuosum (Zembrin®) and Mesembrine in Male Rats Subjected to Unpredictable Chronic Mild Stress
Source: Cells. 2025 Jul 4;14(13):1029. doi: 10.3390/cells14131029 (PMC12249403; doi:10.3390/cells14131029)
Supplement: Supplementary file 1 [file cells-14-01029-s001.zip]

Archive with 2 entries (2 files):
- Supplementary material A_Sex effects and female treatment response_Final version_reg.pdf
- Supplementary material B - HPLC-EC method for oxidative stress markers.pdf
